# Supplementary material for: Fixation-pattern similarity analysis reveals adaptive changes in face-viewing strategies following aversive learning
Source: eLife. 2019 Oct 22;8:e44111. doi: 10.7554/eLife.44111 (PMC6805121; doi:10.7554/eLife.44111)
Supplement: Source code 1. [file elife-44111-code1.py]

import numpy as np
from sklearn.model_selection import cross_val_score
from sklearn.feature_selection import SelectFromModel, SelectKBest
from sklearn.decomposition import PCA
from sklearn import linear_model, discriminant_analysis, svm
from sklearn.model_selection import (
    cross_validate,
    cross_val_predict,
    RandomizedSearchCV,
)

from sklearn.model_selection import LeavePGroupsOut
from sklearn.preprocessing import StandardScaler
from scipy.io import loadmat
from sklearn.pipeline import Pipeline
from sklearn.model_selection import GroupKFold
from sklearn.model_selection import LeaveOneGroupOut
from sklearn.utils import shuffle
from sklearn.model_selection import cross_val_predict

from scipy.stats import ttest_rel

path_midlevel = '';
#to run this, you need to get the FDM datamatrix first. To do so, run FPSA_FearGen('SVM_getData_specunspec')

#Across subjects:
"""
def get_scores(ortho=False, exp_phase=4):
    if ortho:
        mat = loadmat(
            "SVM_FDM_unitized1_runs1234_N74_orthogonal.mat"
        )
    else:
        mat = loadmat(
            "SVM_FDM_unitized1_runs1234_N74_CSPCSN.mat"
        )

    data = mat["D"]
    sub = mat["labels"]["sub"][0, 0].ravel()
    phase = mat["labels"]["phase"][0, 0].ravel()
    condition = mat["labels"]["cond"][0, 0].ravel()
    face = mat["labels"]["face"][0, 0].ravel()
    fano = data.mean(-1) / data.std(-1)
    mask = fano < 0.1

    target = condition

    C = 0.01
    clf = Pipeline(
        [
            ("Scaling", StandardScaler()),
            ("PCA", PCA(n_components=0.75, svd_solver="full")),
            # ("FeatureSelection", SelectFromModel(svm.LinearSVC(C=C, penalty="l1", dual=False, max_iter=50000))),
            ("SVClin", svm.LinearSVC(penalty="l2", max_iter=5000)),
        ]
    )

    logo = LeaveOneGroupOut()

    alls = []
    allsshuf = []
    hypers = []
    for cs in np.unique(face):
        ids = (face == cs) & (phase == exp_phase)
        score = cross_val_score(
            clf,
            data[~mask][:, ids].T,
            target[ids],
            cv=logo.split(data[~mask][:, ids].T, groups=sub[ids]),
            n_jobs=3,
        )
        k = clf.fit(data[~mask][:, ids].T, target[ids])
        coefs = k.steps[-1][1].coef_
        pc = k.steps[-1][1].coef_
        # scorepred = cross_val_predict(clf, data[~mask][:, ids].T, target[ids], cv=logo.split(data[~mask][:, ids].T, groups=sub[ids]), n_jobs=3, method='decision_function')
        # for s in np.unique(sub[ids]):
        #    allsshuf.append(np.mean(scorepred[sub[ids] == s]))
        alls.extend(score)

    if ortho is False:
        print("Mean CS+ specific (accuracy)", np.mean(alls))
    else:
        print("Mean CS+ unspecific (accuracy)", np.mean(alls))
    # print('T-test CS+ specific:', ttest_rel(alls, allsshuf))
    return alls, hypers


import pandas as pd
from statsmodels.stats.anova import AnovaRM

csp_score_gen, hyper = get_scores(ortho=False, exp_phase=4)
csp_score_base, csp_pred = get_scores(ortho=False, exp_phase=2)
csp_score_ortho_gen, csp_pred = get_scores(ortho=True, exp_phase=4)
csp_score_ortho_base, csp_pred = get_scores(ortho=True, exp_phase=2)

df = pd.concat(
    [
        pd.DataFrame(
            {
                "subject": range(74),
                "time": "base",
                "angle": 0,
                "accuracy": csp_score_base,
            }
        ),
        pd.DataFrame(
            {
                "subject": range(74),
                "time": "base",
                "angle": 90,
                "accuracy": csp_score_ortho_base,
            }
        ),
        pd.DataFrame(
            {"subject": range(74), "time": "gen", "angle": 0, "accuracy": csp_score_gen}
        ),
        pd.DataFrame(
            {
                "subject": range(74),
                "time": "gen",
                "angle": 90,
                "accuracy": csp_score_ortho_gen,
            }
        ),
    ]
)


aovrm2way = AnovaRM(df, "accuracy", "subject", within=["angle", "time"])
print(aovrm2way.fit())
print("T-test CS+ specific vs. unspec:", ttest_rel(csp_score_gen, csp_score_ortho_gen))

print(df.groupby(["time", "angle"]).mean())
"""
# scoreall = cross_val_score(clf, data[~mask].T, target, cv=logo.split(data[~mask].T, groups=sub), n_jobs=3)
# print('Mean accuracy not CS+ specific:' scoreall.mean())


### Within subjects:

def get_within_sub_scores(ortho=False, exp_phase=4):
    if ortho:
        mat = loadmat(
            "SVM_FDM_unitized1_runs1234_N74_orthogonal.mat"
        )
    else:
        mat = loadmat(
            "SVM_FDM_unitized1_runs1234_N74_CSPCSN.mat"
        )

    data = mat["D"]
    sub = mat["labels"]["sub"][0, 0].ravel()
    phase = mat["labels"]["phase"][0, 0].ravel()
    condition = mat["labels"]["cond"][0, 0].ravel()
    face = mat["labels"]["face"][0, 0].ravel()
    fano = data.mean(-1) / data.std(-1)
    mask = fano < 0.075
    temp = fano*1
    target = condition
    clf = Pipeline(
        [
            ("Scaling", StandardScaler()),
            ("PCA", PCA(n_components=0.5, svd_solver="full")),
            ("SVClin", svm.LinearSVC(penalty="l2", max_iter=50000)),
        ]
    )

    logo = LeaveOneGroupOut()

    alls = []
    allsshuf = []
    hypers = {i:[] for i in np.unique(face)}
    for s in np.unique(sub):
        ids = (sub == s) & (phase == exp_phase)
        d = data[~mask][:, ids].T
        cov_d = np.cov(d.T)
        score = cross_val_score(
            clf,
            d,
            target[ids],
            cv=5,#logo.split(data[~mask][:, ids].T, groups=sub[ids]),
            n_jobs=3,
        )
        k = clf.fit(data[~mask][:, ids].T, target[ids])
        coefs = k.steps[-1][1].coef_
        pc = k.steps[-2][1].components_ 
        idface = np.unique(face[ids])
        assert(len(idface)==1)
        
        tt = np.dot(coefs, pc).ravel()
        t = temp*0
        t[~mask] = np.dot(tt, cov_d).ravel()
        hypers[idface[0]].append(t.reshape((50,50)))#np.dot(pc, coefs)

        alls.append(np.mean(score))

    if ortho is False:
        print("Mean CS+ specific (accuracy)", np.mean(alls))
    else:
        print("Mean CS+ unspecific (accuracy)", np.mean(alls))
    # print('T-test CS+ specific:', ttest_rel(alls, allsshuf))
    return alls, hypers

csp_score_gen, hyper_gen_pre = get_within_sub_scores(ortho=False, exp_phase=4)
csp_score_base, hyper_gen_base = get_within_sub_scores(ortho=False, exp_phase=2)
csp_score_ortho_gen, hyper_gen_ortho_pre = get_within_sub_scores(ortho=True, exp_phase=4)
csp_score_ortho_base, hyper_gen_ortho_base = get_within_sub_scores(ortho=True, exp_phase=2)

df_within = pd.concat(
    [
        pd.DataFrame(
            {
                "subject": range(74),
                "time": "base",
                "angle": 0,
                "accuracy": csp_score_base,
            }
        ),
        pd.DataFrame(
            {
                "subject": range(74),
                "time": "base",
                "angle": 90,
                "accuracy": csp_score_ortho_base,
            }
        ),
        pd.DataFrame(
            {"subject": range(74), "time": "gen", "angle": 0, "accuracy": csp_score_gen}
        ),
        pd.DataFrame(
            {
                "subject": range(74),
                "time": "gen",
                "angle": 90,
                "accuracy": csp_score_ortho_gen,
            }
        ),
    ]
)

import pandas as pd
from statsmodels.stats.anova import AnovaRM
aovrm2way = AnovaRM(df_within, "accuracy", "subject", within=["angle", "time"])
print(aovrm2way.fit())
print(df_within.groupby(['time', 'angle']).mean())

from pylab import *
import seaborn as sns
figure(figsize=(7.5, 4.5))

maps = np.array([5, 6, 7, 8, 1, 2, 3, 4])
for f in np.arange(1, 9):
  
  print(f, maps[f-1])
  img_pre = np.stack(hyper_gen_pre[f]).mean(0).T #+ -1*np.stack(hyper_gen_pre[f+4]).mean(0).T
  img_base = np.stack(hyper_gen_base[maps[f-1]]).mean(0).T #+ -1*np.stack(hyper_gen_base[f+4]).mean(0).T
  subplot(2,4, f)
  img_pre = (img_pre-img_pre.mean())/img_pre.std()
  if f<=9:
    imshow(img_pre, cmap='RdBu_r', vmin=-5, vmax=5);
  else:
    #imshow(img_pre, cmap='RdBu_r', vmin=-.015, vmax=.015);
    pass
  sns.despine(left=True, bottom=True)
  xticks([])
  yticks([])
  title('CS+: Face %i'%f)
tight_layout()

savewhere = path_midlevel + 'hyperplanes_FPSA.pdf'
savefig(savewhere, dpi=600)
